# Supplementary material for: A Mixed-Methods Participatory Intervention Design Process to Develop Intervention Options in Immediate Food and Built Environments to Support Healthy Eating and Active Living among Children and Adolescents in Cameroon and South Africa
Source: Int J Environ Res Public Health. 2022 Aug 18;19(16):10263. doi: 10.3390/ijerph191610263 (PMC9408217; doi:10.3390/ijerph191610263)
Supplement: Supplementary file 1 [file ijerph-19-10263-s001.zip]

Archive with 1 entries (1 files):
- ijerph-1814624-supplementary.pdf
